# Supplementary material for: Expression of Toll-like receptors in oral squamous cell carcinoma
Source: PLoS One. 2024 Apr 9;19(4):e0300437. doi: 10.1371/journal.pone.0300437 (PMC11003673; doi:10.1371/journal.pone.0300437)
Supplement: S1 File — (XLSX) [file pone.0300437.s001.xlsx]

## Sheet: Healthy conrols and OSCC
	0=	0%		OSCC	=	oral squamus cell carcinoma
	1=	1-33%		sup/deep	=	superficial / deep parts of epithelium
	2=	34-66%		BM	=	Basement membrane
	3=	67-100%		ND	=	tissue missing
Healthy controls								OSCC
	TLR 1								TLR 1
	keratin	epithelial cells				endothelial cells			keratin	epithelial cells
		sup	deep	Basal cells	BM					sup	deep	Basal cells	BM	Infiltration	endothelial cells
K1	0	2	2	0	0	0		S1	3	2	3	0	0	3	0
K2	0	0	0	0	0	0		S2	2	2	0	0	0	2	0
K3	0	2	0	2	0	ND		S3	0	0	0	0	2	ND	2
K4	0	0	2	2	2	2		S4	2	3	2	2	3	2	0
K5	ND	ND	ND	ND	ND	ND		S5	0	3	2	0	0	2	1
K6	2	2	0	0	0	0		S6	0	0	0	0	0	0	0
K7	0	0	0	0	0	0		S7	0	0	0	0	0	1	0
K8	0	0	0	0	0	0		S8	0	0	0	0	0	0	0
K9	0	0	0	0	0	0		S9	0	0	0	0	0	0	0
K10	0	3	2	2	2	0		S10	0	0	0	0	0	0	0
K11	ND	0	0	0	0	0		S11	0	0	0	0	0	3	0
K12	ND	ND	ND	ND	ND	ND		S12	0	1	0	0	0	1	0
K13	0	1	0	0	1	0		S13	0	2	0	0	0	0	0
K14	ND	ND	ND	ND	ND	ND		S14	1	2	2	0	0	1	0
K15	0	3	2	2	0	0		S15	2	1	1	1	0	0	1
K16	0	3	2	1	0	0		S16	1	2	2	2	0	0	0
K17	0	0	0	0	0	0		S16P	0	2	2	0	0	3	0
K18	3	3	3	3	3	0		S17	1	0	0	0	0	0	0
K19	0	0	1	1	1	0		S18	1	0	2	2	0	2	0
K20	1	1	2	2	3	0		S19	0	2	2	1	1	0	0
K21	0	2	0	1	0	0		S20	0	2	1	0	0	2	0
K22	0	0	0	1	0	0		S21	0	1	0	0	0	2	0
K23	ND	ND	ND	ND	ND	ND		S22	1	3	1	1	0	1	1
K24	0	1	1	1	1	0		S23	0	2	1	1	0	2	0
K25	0	3	2	1	0	0		S24	0	0	3	3	0	1	2
K26	0	3	2	1	0	0		S25	0	ND	ND	ND	ND	2	0
K27	0	2	2	3	0	0		S26	0	1	1	1	0	1	0
K28	2	1	1	1	0	0		S27	0	1	1	1	0	1	0
K29	ND	ND	ND	ND	ND	ND		S28	0	1	0	0	0	1	0
K30	0	2	0	0	0	0		S29	2	3	1	1	0	0	0
K31	0	0	0	1	0	0		S30	1	1	1	0	0	1	0
K32	0	2	1	2	0	0
Healthy controls								OSCC
	TLR 2								TLR 2
	keratin	epithelial cells				endothelial cells			keratin	epithelial cells
		sup	deep	Basal cells	BM					sup	deep	Basal cells	BM	Infiltration	endothelial cells
K1	0	1	1	0	0	0		S1	0	1	1	0	0	2	0
K2	0	1	1	0	0	0		S2	0	0	0	0	0	0	0
K3	0	1	1	0	0	0		S3	0	1	0	0	0	0	0
K4	0	2	1	0	0	0		S4	0	1	0	0	0	0	0
K5	ND	ND	ND	ND	ND	ND		S5	2	2	1	0	0	2	0
K6	0	2	2	0	0	0		S6	2	0	0	0	0	0	0
K7	0	2	1	0	0	0		S7	2	0	0	0	0	0	0
K8	0	1	0	0	0	0		S8	0	0	0	0	0	0	0
K9	0	2	1	0	0	0		S9	2	0	0	0	0	0	0
K10	0	1	1	0	0	0		S10	0	0	0	0	0	0	0
K11	0	1	1	0	0	0		S11	0	0	0	0	0	1	0
K12	ND	ND	ND	ND	ND	ND		S12	0	1	0	0	0	0	0
K13	0	2	1	0	0	0		S13	0	1	0	0	0	0	0
K14	ND	ND	ND	ND	ND	ND		S14	0	0	0	0	0	1	0
K15	0	1	1	0	0	0		S15	0	0	0	0	0	0	0
K16	0	1	0	0	0	0		S16	0	0	0	0	0	0	0
K17	0	1	0	0	0	0		S16P	0	0	0	0	0	0	0
K18	0	1	1	0	0	0		S17	0	0	0	0	0	0	0
K19	0	1	0	0	0	0		S18	0	2	2	0	0	2	0
K20	0	0	0	0	0	0		S19	0	2	2	1	0	0	0
K21	0	1	1	0	0	0		S20	0	3	0	0	0	1	0
K22	0	2	2	0	0	0		S21	0	2	2	1	0	2	0
K23	ND	ND	ND	ND	ND	ND		S22	1	1	0	0	0	0	0
K24	0	0	0	0	0	0		S23	0	1	0	0	0	0	0
K25	0	2	0	0	0	0		S24	0	1	1	0	0	0	0
K26	1	3	2	0	0	0		S25	ND	ND	ND	ND	ND	1	ND
K27	0	2	3	0	0	0		S26	0	1	1	0	0	1	0
K28	1	2	2	0	0	0		S27	0	1	1	0	0	1	0
K29	ND	ND	ND	ND	ND	ND		S28	0	1	1	0	0	0	0
K30	1	3	2	0	0	0		S29	0	1	1	0	0	0	0
K31	0	1	2	0	0	0		S30	0	1	0	0	0	0
K32	0	1	1	0	0	0
Healthy controls								OSCC
	TLR 3								TLR 3
	keratin	epithelial cells				endothelial cells			keratin	epithelial cells
		sup	deep	Basal cells	BM					sup	deep	Basal cells	BM	Infiltration	endothelial cells
K1	2	2	2	0	2	3		S1	2	0	0	2	0	0	2
K2	2	0	0	0	2	0		S2	0	0	0	0	0	0	0
K3	2	0	0	0	2			S3	0	0	0	0	0	ND	ND
K4	2	0	0	0	2	2		S4	2	3	0	0	2	0	2
K5	ND	ND	ND	ND	ND	ND		S5	1	2	1	0	0	2	0
K6	0	0	0	0	1	0		S6	1	0	0	0	0	0	0
K7	0	0	0	0	0	0		S7	0	0	0	0	0	1	0
K8	0	0	0	0	0	0		S8	0	0	0	0	0	0	0
K9	0	0	0	0	1	0		S9	0	0	0	0	0	0	0
K10	0	0	0	0	0	0		S10	0	0	0	0	0	0	0
K11	ND	ND	ND	ND	ND	ND		S11	0	0	0	0	0	0	0
K12	ND	ND	ND	ND	ND	ND		S12	0	1	0	0	0	0	0
K13	0	0	0	0	0	0		S13	1	0	0	0	0	0	0
K14	ND	ND	ND	ND	ND	ND		S14	1	0	1	0	0	2	0
K15	1	2	1	2	2	0		S15	1	1	1	0	0	0	0
K16	0	2	2	1	0	0		S16	0	2	2	2	1	2	0
K17	0	0	0	0	0	0		S16P	0	2	1	2	2	2	0
K18	1	1	1	2	2	0		S17	1	0	0	0	0	1	0
K19	0	0	0	3	1	2		S18	0	0	2	2	0	2	0
K20	0	0	0	2	0	0		S19	0	1	1	0	0	0	0
K21	0	0	0	0	0	0		S20	0	0	0	0	0	1	0
K22	0	2	0	0	0	0		S21	2	3	0	0	0	1	0
K23	ND	ND	ND	ND	ND	ND		S22	0	2	0	0	0	1	0
K24	0	0	1	1	0	0		S23	0	0	0	0	0	0	0
K25	0	1	3	3	0	2		S24	0	0	0	0	0	0	0
K26	0	0	0	0	0	0		S25	0	0	0	0	0	0	0
K27	0	0	0	2	0	0		S26	0	0	0	0	0	0	0
K28	0	0	0	0	0	0		S27	0	0	0	0	0	0	0
K29	ND	ND	ND	ND	ND	ND		S28	0	0	0	0	0	0	0
K30	0	3	2	3	0	0		S29	0	1	0	0	0	0	0
K31	0	0	0	0	0	0		S30	0	1	0	0	0	0	0
K32	0	2	1	0	0	0
Healthy controls								OSCC
	TLR 4								TLR 4
	keratin	epithelial cells				endothelial cells			keratin	epithelial cells
		sup	deep	Basal cells	BM					sup	deep	Basal cells	BM	Infiltration	endothelial cells
K1	2	0	0	0	3	3		S1	2	0	0	0	2	2	2
K2	0	0	0	0	3	3		S2	2	0	0	0	0	1	0
K3	0	0	0	0	3	3		S3	0	0	0	0	3	ND	ND
K4	0	0	0	0	3	3		S4	2	2	0	0	0	0	2
K5	ND	ND	ND	ND	ND	ND		S5	0	1	0	0	0	2	0
K6	1	1	1	0	2	1		S6	0	0	0	0	0	0	0
K7	0	0	0	0	0	1		S7	0	0	0	0	0	0	0
K8	0	0	0	0	0	0		S8	0	0	0	0	0	0	0
K9	0	1	1	0	2	2		S9	0	0	0	0	0	0	0
K10	0	0	0	0	1	0		S10	0	0	0	0	0	0	0
K11	ND	ND	ND	ND	ND	ND		S11	0	0	0	0	0	2	ND
K12	ND	ND	ND	ND	ND	ND		S12	0	2	0	0	0	1	1
K13	0	2	2	2	3	2		S13	0	0	0	0	0	1	0
K14	ND	ND	ND	ND	ND	ND		S14	0	0	0	0	0	1	0
K15	0	3	2	1	3	3		S15	0	0	0	0	0	0	0
K16	0	2	1	1	3	3		S16	1	1	1	1	1	1	0
K17	0	0	0	0	1	1		S16P	0	2	1	0	2	3	0
K18	0	0	0	0	0	0		S17	1	0	0	0	0	0	0
K19	0	0	0	0	0	0		S18	0	1	1	1	1	1	0
K20	0	0	0	0	0	0		S19	0	1	1	1	0	0	0
K21	0	0	0	0	0	2		S20	0	0	0	0	0	1	0
K22	0	0	0	0	1	1		S21	0	1	2	1	0	2	0
K23	0	0	0	0	0	0		S22	0	0	0	0	0	1	0
K24	0	0	0	0	0	0		S23	0	1	2	0	2	1	0
K25	0	0	0	0	1	1		S24	0	0	0	0	0	0	0
K26	0	0	0	0	2	0		S25	0	0	0	0	0	0	0
K27	0	0	0	0	2	2		S26	0	0	0	0	1	0	0
K28	0	0	0	0	2	2		S27	0	0	0	0	0	0	1
K29	ND	ND	ND	ND	ND	ND		S28	0	0	0	0	0	0	0
K30	0	1	0	0	3	1		S29	0	0	0	0	0	0	1
K31	0	0	0	0	3	2		S30	0	0	0	0	0	0	1
K32	0	0	0	0	2	0
Healthy controls								OSCC
	TLR 5								TLR 5
	keratin	epithelial cells				endothelial cells			keratin	epithelial cells
		sup	deep	Basal cells	BM					sup	deep	Basal cells	BM	Infiltration	endothelial cells
K1	1	0	0	0	2	0		S1	0	0	0	0	0	0	0
K2	1	0	0	0	0	0		S2	0	0	0	0	0	0	0
K3	1	0	0	ND	ND	ND		S3	0	0	0	0	2	ND	ND
K4	1	0	0	0	0	0		S4	2	0	0	0	0	0	0
K5	ND	ND	ND	ND	ND	ND		S5	1	0	0	0	0	1	ND
K6	0	1	1	0	0	0		S6	0	0	0	0	0	0	0
K7	1	1	0	0	0	0		S7	0	0	0	0	0	0	0
K8	0	1	0	0	0	0		S8	0	0	0	0	0	0	0
K9	0	1	0	0	0	0		S9	0	0	0	0	0	0	0
K10	1	1	0	0	0	0		S10	0	0	0	0	0	1	0
K11	ND	ND	ND	ND	ND	ND		S11	0	0	0	0	0	2	ND
K12	ND	ND	ND	ND	ND	ND		S12	0	1	0	0	0	1	0
K13	0	1	1	0	0	0		S13	0	0	0	0	0	0	0
K14	ND	ND	ND	ND	ND	ND		S14	0	1	1	0	0	2	0
K15	0	1	2	0	1	0		S15	0	0	0	0	0	0	0
K16	0	2	1	0	0	0		S16	0	2	2	2	0	0	0
K17	0	1	1	0	0	0		S16P	0	2	1	0	0	2	0
K18	ND	ND	ND	ND	ND	ND		S17	1	1	0	0	0	1	0
K19	1	1	0	0	0	0		S18	1	1	0	0	0	1	1
K20	1	2	2	0	0	0		S19	0	0	0	0	0	0	0
K21	0	0	0	0	0	0		S20	0	0	0	0	0	0	0
K22	0	0	0	0	0	0		S21	0	0	1	0	0	0	0
K23	ND	ND	ND	ND	ND	ND		S22	0	0	0	0	0	0	0
K24	2	2	1	0	0	0		S23	0	0	0	0	0	1	0
K25	0	0	0	0	0	0		S24	0	1	0	0	0	0	0
K26	0	2	1	0	0	0		S25	0	0	0	0	0	0	0
K27	0	3	3	1	0	0		S26	0	1	0	0	0	0	0
K28	0	0	0	0	0	0		S27	0	2	2	0	0	0	0
K29	ND	ND	ND	ND	ND	ND		S28	0	0	0	0	0	0	0
K30	0	1	1	0	0	0		S29	0	3	2	0	0	0	0
K31	0	2	2	0	0	0		S30	0	1	1	0	0	0	0
K32	0	3	3	0	0	0
Healthy controls								OSCC
	TLR 6								TLR 6
	keratin	epithelial cells				endothelial cells			keratin	epithelial cells
		sup	deep	Basal cells	BM					sup	deep	Basal cells	BM	Infiltration	endothelial cells
K1	2	3	3	2	2	0		S1	3	2	2	0	0	2	2
K2	0	1	1	0	1	3		S2	0	2	0	0	0	2	0
K3	0	3	3	ND	ND	0		S3	2	2	ND	ND	ND	ND	ND
K4	0	0	0	0	1	2		S4	2	3	2	0	2	0	2
K5	ND	ND	ND	ND	ND	ND		S5	2	1	0	0	0	1	0
K6	2	2	0	0	0	0		S6	0	0	0	0	0	0	0
K7	0	1	1	0	0	0		S7	0	0	0	0	0	0	0
K8	0	1	0	0	0	0		S8	0	0	0	0	0	0	0
K9	0	2	1	0	0	0		S9	0	0	0	0	0	0	0
K10	2	3	0	0	0	0		S10	0	0	0	0	0	0	0
K11	ND	ND	ND	ND	ND	ND		S11	0	0	0	0	0	2	0
K12	ND	ND	ND	ND	ND	ND		S12	0	1	0	0	0	0	0
K13	0	3	2	0	2	0		S13	1	0	0	0	0	0	0
K14	ND	ND	ND	ND	ND	ND		S14	0	0	0	0	0	2	0
K15	1	3	2	0	2	0		S15	2	0	0	0	0	0	2
K16	0	1	1	0	1	0		S16	2	3	3	1	0	0	2
K17	0	1	1	0	1	0		S16P	1	3	2	1	2	1	0
K18	3	3	0	0	2	2		S17	3	3	1	0	0	2	0
K19	1	1	1	0	1	2		S18	0	0	3	2	2	2	0
K20	0	1	1	0	2	0		S19	0	3	3	3	0	1	2
K21	0	1	0	0	0	0		S20	0	3	3	3	0	2	2
K22	0	0	0	0	0	0		S21	0	3	3	2	0	2	0
K23	ND	ND	ND	ND	ND	ND		S22	0	3	2	1	0	1	2
K24	2	2	2	0	2	1		S23	0	3	2	2	0	2	2
K25	0	3	2	0	0	2		S24	0	2	2	0	0	0	0
K26	0	3	2	1	0	2		S25	0	1	1	0	0	0	0
K27	0	3	3	3	0	2		S26	0	0	0	0	1	0	0
K28	2	2	2	1	0	1		S27	1	0	0	0	1	0	0
K29	ND	ND	ND	ND	ND	ND		S28	3	1	0	0	0	0	0
K30	0	3	3	2	0	2		S29	0	3	3	0	0	1	0
K31	0	1	2	0	0	0		S30	0	2	2	0	1	0	0
K32	0	3	2	0	0	0
Healthy controls								OSCC
	TLR 7								TLR 7
	keratin	epithelial cells				endothelial cells			keratin	epithelial cells
		sup	deep	Basal cells	BM					sup	deep	Basal cells	BM	Infiltration	endothelial cells
K1	3	0	2	0	2	2		S1	2	2	2	0	0	3	0
K2	2	0	0	0	2	2		S2	1	0	0	0	0	2	0
K3	2	3	2	0	2	ND		S3	2	3	2	0	2	ND	ND
K4	1	0	0	0	2	2		S4	2	0	0	0	0	ND	ND
K5	ND	ND	ND	ND	ND	ND		S5	2	2	2	0	0	2	1
K6	3	3	2	0	0	2		S6	1	0	0	0	0	0	0
K7	2	1	1	0	1	0		S7	0	0	0	0	0	1	0
K8	0	2	2	1	2	1		S8	0	0	0	0	0	0	0
K9	0	3	2	1	2	1		S9	0	0	0	0	0	0	0
K10	2	3	1	0	0	0		S10	0	0	0	0	0	0	0
K11	ND	ND	ND	ND	ND	ND		S11	0	0	0	0	0	1	0
K12	ND	ND	ND	ND	ND	ND		S12	1	2	1	0	0	0	1
K13	1	3	2	0	3	2		S13	0	0	0	0	0	0	0
K14	ND	ND	ND	ND	ND	ND		S14	0	0	0	0	0	1	0
K15	0	3	2	0	3	2		S15	0	0	0	0	0	0	0
K16	0	2	2	0	2	2		S16	0	0	1	0	0	0	0
K17	0	0	0	0	0	2		S16P	1	2	2	0	0	1	0
K18	0	0	0	0	0	0		S17	0	0	0	0	0	0	0
K19	0	0	0	0	0	0		S18	0	0	0	0	0	0	0
K20	0	0	0	0	1	1		S19	0	3	2	1	0	1	0
K21	0	2	1	0	3	0		S20	0	3	2	1	0	2	2
K22	0	1	1	0	1	0		S21	0	3	3	2	0	2	0
K23	0	0	0	0	0	0		S22	0	3	2	1	0	1	0
K24	0	0	0	0	0	1		S23	0	3	2	1	0	1	0
K25	0	3	3	2	0	1		S24	0	3	3	3	0	0	1
K26	0	3	3	3	1	0		S25	0	0	0	2	0	0	0
K27	0	0	2	1	0	0		S26	0	2	2	1	0	0	0
K28	0	0	1	0	0	0		S27	0	2	1	0	0	0	0
K29	ND	ND	ND	ND	ND	ND		S28	0	1	1	0	0	0	0
K30	0	3	3	0	1	0		S29	0	3	3	0	0	1	0
K31	0	3	3	0	1	0		S30	0	2	1	0	0	0	0
K32	0	3	3	0	1	0
Healthy controls								OSCC
	TLR 8								TLR 8
	keratin	epithelial cells				endothelial cells			keratin	epithelial cells
		sup	deep	Basal cells	BM					sup	deep	Basal cells	BM	Infiltration	endothelial cells
K1	3	3	2	0	2	2		S1	2	2	0	0	0	2	0
K2	2	2	2	0	2	2		S2	0	0	0	0	0	2	0
K3	2	2	2	0	0	ND		S3	2	2	2	0	2	ND	ND
K4	1	3	3	0	3	3		S4	2	2	2	0	1	0	2
K5	ND	ND	ND	ND	ND	ND		S5	2	3	0	0	0	2	0
K6	0	2	1	0	1	0		S6	0	0	0	0	0	0	0
K7	0	2	1	0	1	0		S7	0	1	0	0	0	1	0
K8	0	1	0	0	0	0		S8	0	0	0	0	0	0	0
K9	0	2	1	0	3	0		S9	0	1	0	0	0	0	0
K10	0	2	0	0	2	0		S10	0	0	0	0	0	0	0
K11	ND	ND	ND	ND	ND	ND		S11	0	1	0	0	2	3	0
K12	ND	ND	ND	ND	ND	ND		S12	1	1	0	0	0	1	0
K13	0	3	2	0	3	0		S13	1	0	0	0	0	0	0
K14	ND	ND	ND	ND	ND	ND		S14	0	0	0	0	0	2	0
K15	0	3	2	0	3	2		S15	1	0	0	0	0	0	1
K16	0	3	3	1	2	2		S16	2	2	2	0	0	2	0
K17	0	1	1	0	1	1		S16P	0	1	0	0	0	3	0
K18	3	3	1	0	2	0		S17	1	0	0	0	0	1	0
K19	3	3	1	0	1	2		S18	0	1	1	0	0	1	0
K20	2	3	2	0	2	1		S19	0	0	0	0	0	0	0
K21	0	2	1	0	1	0		S20	0	1	0	0	1	0	0
K22	0	3	1	0	1	0		S21	0	2	0	0	0	2	0
K23	ND	ND	ND	ND	ND	ND		S22	0	2	0	0	0	0	0
K24	3	3	2	0	2	2		S23	0	0	0	0	0	0	0
K25	0	2	0	0	0	0		S24	0	3	3	0	0	0	0
K26	0	3	2	0	1	0		S25	0	1	1	0	0	0	0
K27	0	3	3	2	2	0		S26	0	1	2	0	0	0	0
K28	0	3	2	0	0	0		S27	1	0	0	0	0	0	0
K29	ND	ND	ND	ND	ND	ND		S28	0	0	0	0	0	0	0
K30	0	2	0	0	1	0		S29	0	3	1	0	0	0	0
K31	0	3	2	0	2	0		S30	0	1	1	0	0	0	0
K32	0	3	2	0	0	0
Healthy controls								OSCC
	TLR 9								TLR 9
	keratin	epithelial cells				endothelial cells			keratin	epithelial cells
		sup	deep	Basal cells	BM					sup	deep	Basal cells	BM	Infiltration	endothelial cells
K1	2	2	2	0	0	2		S1	0	0	0	0	0	0	0
K2	0	0	0	0	0	0		S2	0	0	0	0	0	0	0
K3	0	2	2	0	0	0		S3	0	2	2	0	2	ND	0
K4	0	0	0	0	0	0		S4	0	2	2	0	2	0	2
K5	ND	ND	ND	ND	ND	ND		S5	1	2	2	2	0	2	1
K6	0	1	1	0	0	0		S6	0	0	0	0	0	0	0
K7	0	1	1	1	0	0		S7	0	1	1	0	0	1	0
K8	0	0	0	0	0	0		S8	0	0	0	0	0	0	0
K9	0	1	0	0	1	0		S9	0	1	0	0	0	1	0
K10	ND	ND	ND	ND	ND	ND		S10	0	0	0	0	0	0	0
K11	ND	ND	ND	ND	ND	ND		S11	0	1	0	0	0	3	ND
K12	ND	ND	ND	ND	ND	ND		S12	0	0	0	0	0	0	0
K13	0	1	1	0	0	0		S13	0	0	0	0	0	0	0
K14	ND	ND	ND	ND	ND	ND		S14	0	0	0	0	0	1	0
K15	0	1	1	0	0	0		S15	2	1	1	1	0	0	0
K16	0	1	1	0	0	0		S16	0	2	2	2	0	0	0
K17	0	0	0	0	0	0		S16P	0	1	0	0	0	1	0
K18	0	0	0	0	0	0		S17	0	0	0	0	0	2	0
K19	0	0	0	0	0	0		S18	0	2	1	1	0	2	0
K20	0	0	0	0	0	0		S19	0	0	0	0	0	2	0
K21	0	0	0	0	0	0		S20	0	3	0	0	0	1	0
K22	0	0	0	0	0	0		S21	0	2	0	0	0	1	0
K23	ND	ND	ND	ND	ND	ND		S22	0	2	0	0	0	0	0
K24	0	0	0	0	0	0		S23	0	0	0	0	0	1	0
K25	0	2	1	0	0	0		S24	0	1	1	0	1	0	0
K26	0	3	2	1	1	0		S25	0	0	2	0	0	0	0
K27	0	2	2	2	1	1		S26	0	0	1	0	0	0	0
K28	0	1	1	1	0	0		S27	0	0	0	0	0	0	0
K29	ND	ND	ND	ND	ND	ND		S28	0	1	0	0	0	0	0
K30	0	2	1	1	0	0		S29	0	2	0	0	0	0	0
K31	0	0	0	0	0	0		S30	0	1	0	0	0	0	0
K32	0	1	1	0	0	0
Healthy controls								OSCC
	TLR 10								TLR 10
	keratin	epithelial cells				endothelial cells			keratin	epithelial cells
		sup	deep	Basal cells	BM					sup	deep	Basal cells	BM	Infiltration	endothelial cells
K1	2	2	0	0	0	0		S1	0	0	0	0	0	0	0
K2	1	0	0	0	0	0		S2	0	0	0	0	0	2	0
K3	0	0	0	0	0	0		S3	0	0	0	0	0	ND	0
K4	0	0	0	0	0	0		S4	0	2	2	0	0	0	2
K5	ND	ND	ND	ND	ND	ND		S5	2	2	1	1	0	2	1
K6	0	1	2	2	0	1		S6	0	0	0	0	0	0	0
K7	0	2	1	1	0	1		S7	0	1	0	0	0	1	0
K8	0	2	2	1	0	1		S8	0	0	0	0	0	1	0
K9	1	1	1	2	0	1		S9	0	0	0	0	0	0	0
K10	0	1	1	1	0	0		S10	0	0	0	0	0	0	0
K11	ND	ND	ND	ND	ND	ND		S11	0	1	1	0	0	3	0
K12	ND	ND	ND	ND	ND	ND		S12	1	1	1	0	0	2	0
K13	0	2	2	2	1	2		S13	1	1	0	1	0	0	0
K14	ND	ND	ND	ND	ND	ND		S14	0	1	1	1	0	3	2
K15	0	2	2	1	1	2		S15	0	2	2	2	0	3	2
K16	1	2	2	0	0	1		S16	0	3	2	2	0	0	2
K17	0	1	1	0	0	1		S16P	0	1	1	1	0	2	0
K18	3	3	3	3	0	0		S17	3	2	1	2	0	3	2
K19	3	3	3	2	0	0		S18	2	3	2	2	0	3	2
K20	3	3	3	3	0	1		S19	0	0	0	0	0	0	0
K21	0	0	0	0	0	0		S20	0	0	0	0	0	1	0
K22	0	0	0	0	0	0		S21	0	1	0	0	0	1	0
K23	ND	ND	ND	ND	ND	ND		S22	0	0	0	0	0	0	0
K24	2	3	2	2	0	2		S23	0	0	0	0	0	1	0
K25	0	0	0	0	0	0		S24	0	2	2	0	0	0	0
K26	0	1	0	0	0	0		S25	0	0	1	0	0	0	0
K27	0	1	1	0	0	0		S26	0	0	1	0	0	0	0
K28	0	1	1	1	0	0		S27	0	1	1	0	0	0	0
K29	ND	ND	ND	ND	ND	ND		S28	0	0	0	0	0	0	0
K30	0	0	0	0	0	0		S29	0	1	1	0	0	0	0
K31	0	0	0	0	0	0		S30	0	0	0	0	0	0	0
K32	0	0	0	0	0	0
